# Supplementary material for: Weak Structure and Environment‐Associated Loci Across a Eutrophication Gradient in a Resilient Coral Species
Source: Ecol Evol. 2026 Jul 1;16(7):e73908. doi: 10.1002/ece3.73908 (PMC13322662; doi:10.1002/ece3.73908)
Supplement: Supplementary file 2 — Data S1: File of unambiguous reads mapping to each Symbiodiniaceae reference across each individual. [file ECE3-16-e73908-s001.csv]

Individual	M reads	Symb #	Reference name	%unambiguousReads	unambiguousReads
100_YCW12_1	12.7	1	GCA_963970005.1_Durusdinium_trenchii_CCMP2556	1.7946	228680
100_YCW12_1	12.7	3	GCA_947184155.2_Cgoreaui_SCF055-01_v2.1	0.02948	3757
100_YCW12_1	12.7	5	GCA_000507305.1_ASM50730v1	0.02462	3137
100_YCW12_1	12.7	2	GCA_003297045.1_SymC_ver_1.0	0.01207	1538
100_YCW12_1	12.7	6	GCA_001939145.1_ASM193914v1	0.00921	1173
100_YCW12_1	12.7	8	GCA_905221605.1_Snat_CCMP2548	0.00629	802
100_YCW12_1	12.7	9	GCA_905221615.1_Stri_CCMP2592	0.00539	687
100_YCW12_1	12.7	10	GCA_905231915.1_Snec_CCMP2469	0.0041	522
100_YCW12_1	12.7	11	GCA_905221635.1_Slin_CCMP2456	0.00336	428
100_YCW12_1	12.7	4	GCA_964212085.1_pySymPilo4.1	0.00259	330
100_YCW12_1	12.7	7	GCA_003297005.1_SymA ver 1.0	0.00183	233
101_YCW13_1	9.9	1	GCA_963970005.1_Durusdinium_trenchii_CCMP2556	3.74205	369655
101_YCW13_1	9.9	3	GCA_947184155.2_Cgoreaui_SCF055-01_v2.1	0.02463	2433
101_YCW13_1	9.9	5	GCA_000507305.1_ASM50730v1	0.02424	2395
101_YCW13_1	9.9	2	GCA_003297045.1_SymC_ver_1.0	0.01316	1300
101_YCW13_1	9.9	8	GCA_905221605.1_Snat_CCMP2548	0.00843	833
101_YCW13_1	9.9	10	GCA_905231915.1_Snec_CCMP2469	0.00662	654
101_YCW13_1	9.9	6	GCA_001939145.1_ASM193914v1	0.00625	617
101_YCW13_1	9.9	11	GCA_905221635.1_Slin_CCMP2456	0.00544	537
101_YCW13_1	9.9	9	GCA_905221615.1_Stri_CCMP2592	0.00403	398
101_YCW13_1	9.9	4	GCA_964212085.1_pySymPilo4.1	0.00401	396
101_YCW13_1	9.9	7	GCA_003297005.1_SymA ver 1.0	0.00194	192
103_YCW15_1	14.7	1	GCA_963970005.1_Durusdinium_trenchii_CCMP2556	0.49088	71916
103_YCW15_1	14.7	3	GCA_947184155.2_Cgoreaui_SCF055-01_v2.1	0.0278	4073
103_YCW15_1	14.7	5	GCA_000507305.1_ASM50730v1	0.01786	2616
103_YCW15_1	14.7	8	GCA_905221605.1_Snat_CCMP2548	0.01584	2320
103_YCW15_1	14.7	2	GCA_003297045.1_SymC_ver_1.0	0.0135	1978
103_YCW15_1	14.7	6	GCA_001939145.1_ASM193914v1	0.00605	887
103_YCW15_1	14.7	9	GCA_905221615.1_Stri_CCMP2592	0.00503	737
103_YCW15_1	14.7	10	GCA_905231915.1_Snec_CCMP2469	0.0044	645
103_YCW15_1	14.7	11	GCA_905221635.1_Slin_CCMP2456	0.00308	451
103_YCW15_1	14.7	4	GCA_964212085.1_pySymPilo4.1	0.00231	338
103_YCW15_1	14.7	7	GCA_003297005.1_SymA ver 1.0	0.00219	321
106_YCW18_1	9.7	1	GCA_963970005.1_Durusdinium_trenchii_CCMP2556	0.86893	84625
106_YCW18_1	9.7	3	GCA_947184155.2_Cgoreaui_SCF055-01_v2.1	0.01889	1840
106_YCW18_1	9.7	5	GCA_000507305.1_ASM50730v1	0.01518	1478
106_YCW18_1	9.7	2	GCA_003297045.1_SymC_ver_1.0	0.01165	1135
106_YCW18_1	9.7	6	GCA_001939145.1_ASM193914v1	0.00671	653
106_YCW18_1	9.7	8	GCA_905221605.1_Snat_CCMP2548	0.00539	525
106_YCW18_1	9.7	9	GCA_905221615.1_Stri_CCMP2592	0.00432	421
106_YCW18_1	9.7	4	GCA_964212085.1_pySymPilo4.1	0.00376	366
106_YCW18_1	9.7	11	GCA_905221635.1_Slin_CCMP2456	0.00312	304
106_YCW18_1	9.7	7	GCA_003297005.1_SymA ver 1.0	0.0024	234
106_YCW18_1	9.7	10	GCA_905231915.1_Snec_CCMP2469	0.00142	138
107_YCW19_1	15.3	1	GCA_963970005.1_Durusdinium_trenchii_CCMP2556	1.23529	188552
107_YCW19_1	15.3	3	GCA_947184155.2_Cgoreaui_SCF055-01_v2.1	0.02299	3509
107_YCW19_1	15.3	5	GCA_000507305.1_ASM50730v1	0.02019	3081
107_YCW19_1	15.3	2	GCA_003297045.1_SymC_ver_1.0	0.01605	2450
107_YCW19_1	15.3	6	GCA_001939145.1_ASM193914v1	0.00843	1287
107_YCW19_1	15.3	8	GCA_905221605.1_Snat_CCMP2548	0.00797	1217
107_YCW19_1	15.3	9	GCA_905221615.1_Stri_CCMP2592	0.00585	893
107_YCW19_1	15.3	4	GCA_964212085.1_pySymPilo4.1	0.00266	406
107_YCW19_1	15.3	10	GCA_905231915.1_Snec_CCMP2469	0.00214	327
107_YCW19_1	15.3	11	GCA_905221635.1_Slin_CCMP2456	0.00209	319
107_YCW19_1	15.3	7	GCA_003297005.1_SymA ver 1.0	0.00122	186
108_YCW20_1	11	1	GCA_963970005.1_Durusdinium_trenchii_CCMP2556	0.70557	77753
108_YCW20_1	11	3	GCA_947184155.2_Cgoreaui_SCF055-01_v2.1	0.02094	2307
108_YCW20_1	11	5	GCA_000507305.1_ASM50730v1	0.01936	2133
108_YCW20_1	11	2	GCA_003297045.1_SymC_ver_1.0	0.01377	1517
108_YCW20_1	11	8	GCA_905221605.1_Snat_CCMP2548	0.0136	1499
108_YCW20_1	11	6	GCA_001939145.1_ASM193914v1	0.00561	618
108_YCW20_1	11	9	GCA_905221615.1_Stri_CCMP2592	0.00505	557
108_YCW20_1	11	11	GCA_905221635.1_Slin_CCMP2456	0.00466	513
108_YCW20_1	11	10	GCA_905231915.1_Snec_CCMP2469	0.00429	473
108_YCW20_1	11	4	GCA_964212085.1_pySymPilo4.1	0.00218	240
108_YCW20_1	11	7	GCA_003297005.1_SymA ver 1.0	0.00211	232
109_YCW21_1	13.3	1	GCA_963970005.1_Durusdinium_trenchii_CCMP2556	1.13823	151753
109_YCW21_1	13.3	5	GCA_000507305.1_ASM50730v1	0.01698	2264
109_YCW21_1	13.3	3	GCA_947184155.2_Cgoreaui_SCF055-01_v2.1	0.01474	1965
109_YCW21_1	13.3	2	GCA_003297045.1_SymC_ver_1.0	0.01355	1806
109_YCW21_1	13.3	6	GCA_001939145.1_ASM193914v1	0.00872	1162
109_YCW21_1	13.3	8	GCA_905221605.1_Snat_CCMP2548	0.00545	726
109_YCW21_1	13.3	10	GCA_905231915.1_Snec_CCMP2469	0.00505	673
109_YCW21_1	13.3	9	GCA_905221615.1_Stri_CCMP2592	0.00437	583
109_YCW21_1	13.3	4	GCA_964212085.1_pySymPilo4.1	0.00242	323
109_YCW21_1	13.3	11	GCA_905221635.1_Slin_CCMP2456	0.00238	317
109_YCW21_1	13.3	7	GCA_003297005.1_SymA ver 1.0	0.00146	194
110_YCW22_1	16.7	1	GCA_963970005.1_Durusdinium_trenchii_CCMP2556	1.45017	242229
110_YCW22_1	16.7	3	GCA_947184155.2_Cgoreaui_SCF055-01_v2.1	0.01926	3217
110_YCW22_1	16.7	5	GCA_000507305.1_ASM50730v1	0.01885	3149
110_YCW22_1	16.7	2	GCA_003297045.1_SymC_ver_1.0	0.01759	2938
110_YCW22_1	16.7	6	GCA_001939145.1_ASM193914v1	0.01032	1724
110_YCW22_1	16.7	8	GCA_905221605.1_Snat_CCMP2548	0.0072	1202
110_YCW22_1	16.7	9	GCA_905221615.1_Stri_CCMP2592	0.00657	1097
110_YCW22_1	16.7	10	GCA_905231915.1_Snec_CCMP2469	0.00626	1045
110_YCW22_1	16.7	4	GCA_964212085.1_pySymPilo4.1	0.0036	601
110_YCW22_1	16.7	11	GCA_905221635.1_Slin_CCMP2456	0.00292	488
110_YCW22_1	16.7	7	GCA_003297005.1_SymA ver 1.0	0.00262	438
111_ST19_1	12.3	1	GCA_963970005.1_Durusdinium_trenchii_CCMP2556	1.66755	205349
111_ST19_1	12.3	3	GCA_947184155.2_Cgoreaui_SCF055-01_v2.1	0.02496	3074
111_ST19_1	12.3	5	GCA_000507305.1_ASM50730v1	0.01882	2317
111_ST19_1	12.3	8	GCA_905221605.1_Snat_CCMP2548	0.01771	2181
111_ST19_1	12.3	2	GCA_003297045.1_SymC_ver_1.0	0.01288	1586
111_ST19_1	12.3	9	GCA_905221615.1_Stri_CCMP2592	0.00757	932
111_ST19_1	12.3	6	GCA_001939145.1_ASM193914v1	0.00632	778
111_ST19_1	12.3	11	GCA_905221635.1_Slin_CCMP2456	0.00515	634
111_ST19_1	12.3	10	GCA_905231915.1_Snec_CCMP2469	0.00408	502
111_ST19_1	12.3	4	GCA_964212085.1_pySymPilo4.1	0.0025	308
111_ST19_1	12.3	7	GCA_003297005.1_SymA ver 1.0	0.00106	130
112_ST21_1	19	1	GCA_963970005.1_Durusdinium_trenchii_CCMP2556	0.52245	99428
112_ST21_1	19	8	GCA_905221605.1_Snat_CCMP2548	0.01594	3033
112_ST21_1	19	9	GCA_905221615.1_Stri_CCMP2592	0.0159	3025
112_ST21_1	19	5	GCA_000507305.1_ASM50730v1	0.00692	1317
112_ST21_1	19	6	GCA_001939145.1_ASM193914v1	0.00666	1268
112_ST21_1	19	3	GCA_947184155.2_Cgoreaui_SCF055-01_v2.1	0.00636	1210
112_ST21_1	19	2	GCA_003297045.1_SymC_ver_1.0	0.00505	962
112_ST21_1	19	11	GCA_905221635.1_Slin_CCMP2456	0.00261	497
112_ST21_1	19	4	GCA_964212085.1_pySymPilo4.1	0.00183	349
112_ST21_1	19	10	GCA_905231915.1_Snec_CCMP2469	0.00164	313
112_ST21_1	19	7	GCA_003297005.1_SymA ver 1.0	0.0015	285
113_ST22_1	3.3	1	GCA_963970005.1_Durusdinium_trenchii_CCMP2556	2.09208	68684
113_ST22_1	3.3	3	GCA_947184155.2_Cgoreaui_SCF055-01_v2.1	0.02845	934
113_ST22_1	3.3	5	GCA_000507305.1_ASM50730v1	0.0163	535
113_ST22_1	3.3	2	GCA_003297045.1_SymC_ver_1.0	0.01404	461
113_ST22_1	3.3	6	GCA_001939145.1_ASM193914v1	0.01011	332
113_ST22_1	3.3	8	GCA_905221605.1_Snat_CCMP2548	0.00655	215
113_ST22_1	3.3	10	GCA_905231915.1_Snec_CCMP2469	0.00637	209
113_ST22_1	3.3	11	GCA_905221635.1_Slin_CCMP2456	0.00624	205
113_ST22_1	3.3	9	GCA_905221615.1_Stri_CCMP2592	0.00451	148
113_ST22_1	3.3	4	GCA_964212085.1_pySymPilo4.1	0.00341	112
113_ST22_1	3.3	7	GCA_003297005.1_SymA ver 1.0	0.00149	49
116_PI7_1	10.4	1	GCA_963970005.1_Durusdinium_trenchii_CCMP2556	0.24036	25074
116_PI7_1	10.4	3	GCA_947184155.2_Cgoreaui_SCF055-01_v2.1	0.02251	2348
116_PI7_1	10.4	5	GCA_000507305.1_ASM50730v1	0.01587	1656
116_PI7_1	10.4	10	GCA_905231915.1_Snec_CCMP2469	0.01082	1129
116_PI7_1	10.4	2	GCA_003297045.1_SymC_ver_1.0	0.00972	1014
116_PI7_1	10.4	6	GCA_001939145.1_ASM193914v1	0.00692	722
116_PI7_1	10.4	8	GCA_905221605.1_Snat_CCMP2548	0.00669	698
116_PI7_1	10.4	9	GCA_905221615.1_Stri_CCMP2592	0.00536	559
116_PI7_1	10.4	11	GCA_905221635.1_Slin_CCMP2456	0.00344	359
116_PI7_1	10.4	4	GCA_964212085.1_pySymPilo4.1	0.0018	188
116_PI7_1	10.4	7	GCA_003297005.1_SymA ver 1.0	0.00126	131
117_PI9_1	11.6	1	GCA_963970005.1_Durusdinium_trenchii_CCMP2556	0.45043	52197
117_PI9_1	11.6	3	GCA_947184155.2_Cgoreaui_SCF055-01_v2.1	0.03951	4578
117_PI9_1	11.6	10	GCA_905231915.1_Snec_CCMP2469	0.01999	2317
117_PI9_1	11.6	5	GCA_000507305.1_ASM50730v1	0.0172	1993
117_PI9_1	11.6	2	GCA_003297045.1_SymC_ver_1.0	0.01203	1394
117_PI9_1	11.6	9	GCA_905221615.1_Stri_CCMP2592	0.00654	758
117_PI9_1	11.6	6	GCA_001939145.1_ASM193914v1	0.00613	710
117_PI9_1	11.6	8	GCA_905221605.1_Snat_CCMP2548	0.006	695
117_PI9_1	11.6	11	GCA_905221635.1_Slin_CCMP2456	0.00503	583
117_PI9_1	11.6	4	GCA_964212085.1_pySymPilo4.1	0.0022	255
117_PI9_1	11.6	7	GCA_003297005.1_SymA ver 1.0	0.00175	203
17_ST3_1	5.7	1	GCA_963970005.1_Durusdinium_trenchii_CCMP2556	1.60694	92219
17_ST3_1	5.7	2	GCA_003297045.1_SymC_ver_1.0	0.02506	1438
17_ST3_1	5.7	5	GCA_000507305.1_ASM50730v1	0.01847	1060
17_ST3_1	5.7	3	GCA_947184155.2_Cgoreaui_SCF055-01_v2.1	0.01826	1048
17_ST3_1	5.7	8	GCA_905221605.1_Snat_CCMP2548	0.01284	737
17_ST3_1	5.7	9	GCA_905221615.1_Stri_CCMP2592	0.00749	430
17_ST3_1	5.7	6	GCA_001939145.1_ASM193914v1	0.00725	416
17_ST3_1	5.7	10	GCA_905231915.1_Snec_CCMP2469	0.00519	298
17_ST3_1	5.7	11	GCA_905221635.1_Slin_CCMP2456	0.0046	264
17_ST3_1	5.7	4	GCA_964212085.1_pySymPilo4.1	0.00286	164
17_ST3_1	5.7	7	GCA_003297005.1_SymA ver 1.0	0.00146	84
18_ST5_1	1.4	1	GCA_963970005.1_Durusdinium_trenchii_CCMP2556	4.52948	61958
18_ST5_1	1.4	2	GCA_003297045.1_SymC_ver_1.0	0.02113	289
18_ST5_1	1.4	5	GCA_000507305.1_ASM50730v1	0.01608	220
18_ST5_1	1.4	10	GCA_905231915.1_Snec_CCMP2469	0.01023	140
18_ST5_1	1.4	3	GCA_947184155.2_Cgoreaui_SCF055-01_v2.1	0.00965	132
18_ST5_1	1.4	9	GCA_905221615.1_Stri_CCMP2592	0.0079	108
18_ST5_1	1.4	8	GCA_905221605.1_Snat_CCMP2548	0.00614	84
18_ST5_1	1.4	6	GCA_001939145.1_ASM193914v1	0.00592	81
18_ST5_1	1.4	11	GCA_905221635.1_Slin_CCMP2456	0.00336	46
18_ST5_1	1.4	7	GCA_003297005.1_SymA ver 1.0	0.00168	23
18_ST5_1	1.4	4	GCA_964212085.1_pySymPilo4.1	0.00161	22
31_LM1_1	6	1	GCA_963970005.1_Durusdinium_trenchii_CCMP2556	2.22817	133026
31_LM1_1	6	5	GCA_000507305.1_ASM50730v1	0.02327	1389
31_LM1_1	6	2	GCA_003297045.1_SymC_ver_1.0	0.01365	815
31_LM1_1	6	8	GCA_905221605.1_Snat_CCMP2548	0.01229	734
31_LM1_1	6	3	GCA_947184155.2_Cgoreaui_SCF055-01_v2.1	0.01219	728
31_LM1_1	6	6	GCA_001939145.1_ASM193914v1	0.00707	422
31_LM1_1	6	9	GCA_905221615.1_Stri_CCMP2592	0.0059	352
31_LM1_1	6	10	GCA_905231915.1_Snec_CCMP2469	0.00305	182
31_LM1_1	6	11	GCA_905221635.1_Slin_CCMP2456	0.00245	146
31_LM1_1	6	7	GCA_003297005.1_SymA ver 1.0	0.00228	136
31_LM1_1	6	4	GCA_964212085.1_pySymPilo4.1	0.00204	122
32_LM2_1	5.3	1	GCA_963970005.1_Durusdinium_trenchii_CCMP2556	0.6915	36839
32_LM2_1	5.3	3	GCA_947184155.2_Cgoreaui_SCF055-01_v2.1	0.02093	1115
32_LM2_1	5.3	5	GCA_000507305.1_ASM50730v1	0.0174	927
32_LM2_1	5.3	2	GCA_003297045.1_SymC_ver_1.0	0.0146	778
32_LM2_1	5.3	8	GCA_905221605.1_Snat_CCMP2548	0.00987	526
32_LM2_1	5.3	6	GCA_001939145.1_ASM193914v1	0.00715	381
32_LM2_1	5.3	9	GCA_905221615.1_Stri_CCMP2592	0.00567	302
32_LM2_1	5.3	4	GCA_964212085.1_pySymPilo4.1	0.0031	165
32_LM2_1	5.3	11	GCA_905221635.1_Slin_CCMP2456	0.00175	93
32_LM2_1	5.3	7	GCA_003297005.1_SymA ver 1.0	0.00128	68
32_LM2_1	5.3	10	GCA_905231915.1_Snec_CCMP2469	0.00107	57
33_LM3_1	5.7	1	GCA_963970005.1_Durusdinium_trenchii_CCMP2556	1.80009	101824
33_LM3_1	5.7	5	GCA_000507305.1_ASM50730v1	0.01821	1030
33_LM3_1	5.7	3	GCA_947184155.2_Cgoreaui_SCF055-01_v2.1	0.01664	941
33_LM3_1	5.7	2	GCA_003297045.1_SymC_ver_1.0	0.01078	610
33_LM3_1	5.7	9	GCA_905221615.1_Stri_CCMP2592	0.00723	409
33_LM3_1	5.7	8	GCA_905221605.1_Snat_CCMP2548	0.00711	402
33_LM3_1	5.7	6	GCA_001939145.1_ASM193914v1	0.00426	241
33_LM3_1	5.7	10	GCA_905231915.1_Snec_CCMP2469	0.00301	170
33_LM3_1	5.7	4	GCA_964212085.1_pySymPilo4.1	0.00269	152
33_LM3_1	5.7	7	GCA_003297005.1_SymA ver 1.0	0.00251	142
33_LM3_1	5.7	11	GCA_905221635.1_Slin_CCMP2456	0.00104	59
34_LM4_1	5.3	1	GCA_963970005.1_Durusdinium_trenchii_CCMP2556	1.78375	94437
34_LM4_1	5.3	3	GCA_947184155.2_Cgoreaui_SCF055-01_v2.1	0.02559	1355
34_LM4_1	5.3	5	GCA_000507305.1_ASM50730v1	0.01723	912
34_LM4_1	5.3	2	GCA_003297045.1_SymC_ver_1.0	0.01385	733
34_LM4_1	5.3	6	GCA_001939145.1_ASM193914v1	0.00791	419
34_LM4_1	5.3	8	GCA_905221605.1_Snat_CCMP2548	0.0072	381
34_LM4_1	5.3	10	GCA_905231915.1_Snec_CCMP2469	0.00572	303
34_LM4_1	5.3	9	GCA_905221615.1_Stri_CCMP2592	0.00501	265
34_LM4_1	5.3	11	GCA_905221635.1_Slin_CCMP2456	0.00383	203
34_LM4_1	5.3	4	GCA_964212085.1_pySymPilo4.1	0.0024	127
34_LM4_1	5.3	7	GCA_003297005.1_SymA ver 1.0	0.00068	36
35_LM5_1	2.2	1	GCA_963970005.1_Durusdinium_trenchii_CCMP2556	1.57986	35514
35_LM5_1	2.2	5	GCA_000507305.1_ASM50730v1	0.01828	411
35_LM5_1	2.2	3	GCA_947184155.2_Cgoreaui_SCF055-01_v2.1	0.01246	280
35_LM5_1	2.2	2	GCA_003297045.1_SymC_ver_1.0	0.00792	178
35_LM5_1	2.2	6	GCA_001939145.1_ASM193914v1	0.00725	163
35_LM5_1	2.2	10	GCA_905231915.1_Snec_CCMP2469	0.00556	125
35_LM5_1	2.2	9	GCA_905221615.1_Stri_CCMP2592	0.00556	125
35_LM5_1	2.2	8	GCA_905221605.1_Snat_CCMP2548	0.00489	110
35_LM5_1	2.2	11	GCA_905221635.1_Slin_CCMP2456	0.00351	79
35_LM5_1	2.2	4	GCA_964212085.1_pySymPilo4.1	0.00307	69
35_LM5_1	2.2	7	GCA_003297005.1_SymA ver 1.0	0.00125	28
36_LM6_1	4.9	1	GCA_963970005.1_Durusdinium_trenchii_CCMP2556	2.83833	138354
36_LM6_1	4.9	5	GCA_000507305.1_ASM50730v1	0.02158	1052
36_LM6_1	4.9	2	GCA_003297045.1_SymC_ver_1.0	0.01294	631
36_LM6_1	4.9	3	GCA_947184155.2_Cgoreaui_SCF055-01_v2.1	0.0112	546
36_LM6_1	4.9	6	GCA_001939145.1_ASM193914v1	0.01018	496
36_LM6_1	4.9	9	GCA_905221615.1_Stri_CCMP2592	0.0057	278
36_LM6_1	4.9	8	GCA_905221605.1_Snat_CCMP2548	0.0056	273
36_LM6_1	4.9	10	GCA_905231915.1_Snec_CCMP2469	0.00275	134
36_LM6_1	4.9	11	GCA_905221635.1_Slin_CCMP2456	0.00236	115
36_LM6_1	4.9	4	GCA_964212085.1_pySymPilo4.1	0.00084	41
36_LM6_1	4.9	7	GCA_003297005.1_SymA ver 1.0	0.00062	30
37_LM7_1	6	1	GCA_963970005.1_Durusdinium_trenchii_CCMP2556	1.41376	84352
37_LM7_1	6	3	GCA_947184155.2_Cgoreaui_SCF055-01_v2.1	0.01699	1014
37_LM7_1	6	5	GCA_000507305.1_ASM50730v1	0.01195	713
37_LM7_1	6	2	GCA_003297045.1_SymC_ver_1.0	0.00808	482
37_LM7_1	6	6	GCA_001939145.1_ASM193914v1	0.00804	480
37_LM7_1	6	8	GCA_905221605.1_Snat_CCMP2548	0.00741	442
37_LM7_1	6	9	GCA_905221615.1_Stri_CCMP2592	0.00385	230
37_LM7_1	6	4	GCA_964212085.1_pySymPilo4.1	0.00263	157
37_LM7_1	6	11	GCA_905221635.1_Slin_CCMP2456	0.00134	80
37_LM7_1	6	10	GCA_905231915.1_Snec_CCMP2469	0.00126	75
37_LM7_1	6	7	GCA_003297005.1_SymA ver 1.0	0.00087	52
38_LM8_1	4.8	1	GCA_963970005.1_Durusdinium_trenchii_CCMP2556	0.40173	19266
38_LM8_1	4.8	5	GCA_000507305.1_ASM50730v1	0.01282	615
38_LM8_1	4.8	2	GCA_003297045.1_SymC_ver_1.0	0.01245	597
38_LM8_1	4.8	3	GCA_947184155.2_Cgoreaui_SCF055-01_v2.1	0.01151	552
38_LM8_1	4.8	8	GCA_905221605.1_Snat_CCMP2548	0.00842	404
38_LM8_1	4.8	9	GCA_905221615.1_Stri_CCMP2592	0.00598	287
38_LM8_1	4.8	6	GCA_001939145.1_ASM193914v1	0.00571	274
38_LM8_1	4.8	10	GCA_905231915.1_Snec_CCMP2469	0.00409	196
38_LM8_1	4.8	11	GCA_905221635.1_Slin_CCMP2456	0.00242	116
38_LM8_1	4.8	4	GCA_964212085.1_pySymPilo4.1	0.00167	80
38_LM8_1	4.8	7	GCA_003297005.1_SymA ver 1.0	0.00052	25
39_LM9_1	7.2	1	GCA_963970005.1_Durusdinium_trenchii_CCMP2556	0.59512	42968
39_LM9_1	7.2	5	GCA_000507305.1_ASM50730v1	0.01647	1189
39_LM9_1	7.2	3	GCA_947184155.2_Cgoreaui_SCF055-01_v2.1	0.01629	1176
39_LM9_1	7.2	2	GCA_003297045.1_SymC_ver_1.0	0.01202	868
39_LM9_1	7.2	8	GCA_905221605.1_Snat_CCMP2548	0.00688	497
39_LM9_1	7.2	6	GCA_001939145.1_ASM193914v1	0.00611	441
39_LM9_1	7.2	9	GCA_905221615.1_Stri_CCMP2592	0.00494	357
39_LM9_1	7.2	4	GCA_964212085.1_pySymPilo4.1	0.00252	182
39_LM9_1	7.2	10	GCA_905231915.1_Snec_CCMP2469	0.00155	112
39_LM9_1	7.2	11	GCA_905221635.1_Slin_CCMP2456	0.00119	86
39_LM9_1	7.2	7	GCA_003297005.1_SymA ver 1.0	0.00098	71
40_LM10_1	4.9	1	GCA_963970005.1_Durusdinium_trenchii_CCMP2556	0.51666	25380
40_LM10_1	4.9	5	GCA_000507305.1_ASM50730v1	0.01852	910
40_LM10_1	4.9	3	GCA_947184155.2_Cgoreaui_SCF055-01_v2.1	0.01677	824
40_LM10_1	4.9	8	GCA_905221605.1_Snat_CCMP2548	0.00745	366
40_LM10_1	4.9	6	GCA_001939145.1_ASM193914v1	0.0071	349
40_LM10_1	4.9	2	GCA_003297045.1_SymC_ver_1.0	0.00668	328
40_LM10_1	4.9	9	GCA_905221615.1_Stri_CCMP2592	0.00662	325
40_LM10_1	4.9	10	GCA_905231915.1_Snec_CCMP2469	0.00615	302
40_LM10_1	4.9	11	GCA_905221635.1_Slin_CCMP2456	0.00446	219
40_LM10_1	4.9	4	GCA_964212085.1_pySymPilo4.1	0.00165	81
40_LM10_1	4.9	7	GCA_003297005.1_SymA ver 1.0	0.00079	39
41_LM11_1	1.5	1	GCA_963970005.1_Durusdinium_trenchii_CCMP2556	0.91979	13787
41_LM11_1	1.5	3	GCA_947184155.2_Cgoreaui_SCF055-01_v2.1	0.02255	338
41_LM11_1	1.5	5	GCA_000507305.1_ASM50730v1	0.01948	292
41_LM11_1	1.5	2	GCA_003297045.1_SymC_ver_1.0	0.01047	157
41_LM11_1	1.5	9	GCA_905221615.1_Stri_CCMP2592	0.00841	126
41_LM11_1	1.5	8	GCA_905221605.1_Snat_CCMP2548	0.007	105
41_LM11_1	1.5	6	GCA_001939145.1_ASM193914v1	0.00487	73
41_LM11_1	1.5	4	GCA_964212085.1_pySymPilo4.1	0.0024	36
41_LM11_1	1.5	11	GCA_905221635.1_Slin_CCMP2456	0.00207	31
41_LM11_1	1.5	10	GCA_905231915.1_Snec_CCMP2469	0.00187	28
41_LM11_1	1.5	7	GCA_003297005.1_SymA ver 1.0	0.00047	7
42_LM12_1	1.9	1	GCA_963970005.1_Durusdinium_trenchii_CCMP2556	2.85852	54194
42_LM12_1	1.9	5	GCA_000507305.1_ASM50730v1	0.01725	327
42_LM12_1	1.9	3	GCA_947184155.2_Cgoreaui_SCF055-01_v2.1	0.01698	322
42_LM12_1	1.9	2	GCA_003297045.1_SymC_ver_1.0	0.01545	293
42_LM12_1	1.9	9	GCA_905221615.1_Stri_CCMP2592	0.00638	121
42_LM12_1	1.9	8	GCA_905221605.1_Snat_CCMP2548	0.00554	105
42_LM12_1	1.9	6	GCA_001939145.1_ASM193914v1	0.00374	71
42_LM12_1	1.9	4	GCA_964212085.1_pySymPilo4.1	0.00206	39
42_LM12_1	1.9	10	GCA_905231915.1_Snec_CCMP2469	0.0019	36
42_LM12_1	1.9	11	GCA_905221635.1_Slin_CCMP2456	0.00174	33
42_LM12_1	1.9	7	GCA_003297005.1_SymA ver 1.0	0.00153	29
43_LM13_1	7.2	1	GCA_963970005.1_Durusdinium_trenchii_CCMP2556	2.28068	163916
43_LM13_1	7.2	3	GCA_947184155.2_Cgoreaui_SCF055-01_v2.1	0.02012	1446
43_LM13_1	7.2	5	GCA_000507305.1_ASM50730v1	0.01631	1172
43_LM13_1	7.2	2	GCA_003297045.1_SymC_ver_1.0	0.01017	731
43_LM13_1	7.2	8	GCA_905221605.1_Snat_CCMP2548	0.00821	590
43_LM13_1	7.2	6	GCA_001939145.1_ASM193914v1	0.00654	470
43_LM13_1	7.2	9	GCA_905221615.1_Stri_CCMP2592	0.00498	358
43_LM13_1	7.2	10	GCA_905231915.1_Snec_CCMP2469	0.00291	209
43_LM13_1	7.2	4	GCA_964212085.1_pySymPilo4.1	0.00289	208
43_LM13_1	7.2	11	GCA_905221635.1_Slin_CCMP2456	0.00189	136
43_LM13_1	7.2	7	GCA_003297005.1_SymA ver 1.0	0.0016	115
44_LM14_1	11	1	GCA_963970005.1_Durusdinium_trenchii_CCMP2556	2.05917	226425
44_LM14_1	11	3	GCA_947184155.2_Cgoreaui_SCF055-01_v2.1	0.02227	2449
44_LM14_1	11	5	GCA_000507305.1_ASM50730v1	0.01867	2053
44_LM14_1	11	2	GCA_003297045.1_SymC_ver_1.0	0.01254	1379
44_LM14_1	11	9	GCA_905221615.1_Stri_CCMP2592	0.00569	626
44_LM14_1	11	8	GCA_905221605.1_Snat_CCMP2548	0.00483	531
44_LM14_1	11	6	GCA_001939145.1_ASM193914v1	0.00416	457
44_LM14_1	11	4	GCA_964212085.1_pySymPilo4.1	0.00246	270
44_LM14_1	11	7	GCA_003297005.1_SymA ver 1.0	0.002	220
44_LM14_1	11	10	GCA_905231915.1_Snec_CCMP2469	0.00194	213
44_LM14_1	11	11	GCA_905221635.1_Slin_CCMP2456	0.00158	174
45_LM16_1	6.4	1	GCA_963970005.1_Durusdinium_trenchii_CCMP2556	0.90388	58044
45_LM16_1	6.4	3	GCA_947184155.2_Cgoreaui_SCF055-01_v2.1	0.01822	1170
45_LM16_1	6.4	5	GCA_000507305.1_ASM50730v1	0.01416	909
45_LM16_1	6.4	2	GCA_003297045.1_SymC_ver_1.0	0.01118	718
45_LM16_1	6.4	8	GCA_905221605.1_Snat_CCMP2548	0.00735	472
45_LM16_1	6.4	6	GCA_001939145.1_ASM193914v1	0.00537	345
45_LM16_1	6.4	9	GCA_905221615.1_Stri_CCMP2592	0.005	321
45_LM16_1	6.4	11	GCA_905221635.1_Slin_CCMP2456	0.00325	209
45_LM16_1	6.4	7	GCA_003297005.1_SymA ver 1.0	0.00319	205
45_LM16_1	6.4	10	GCA_905231915.1_Snec_CCMP2469	0.00311	200
45_LM16_1	6.4	4	GCA_964212085.1_pySymPilo4.1	0.00238	153
46_LM17_1	9.5	1	GCA_963970005.1_Durusdinium_trenchii_CCMP2556	0.46971	44516
46_LM17_1	9.5	8	GCA_905221605.1_Snat_CCMP2548	0.02176	2062
46_LM17_1	9.5	3	GCA_947184155.2_Cgoreaui_SCF055-01_v2.1	0.01727	1637
46_LM17_1	9.5	5	GCA_000507305.1_ASM50730v1	0.01369	1297
46_LM17_1	9.5	2	GCA_003297045.1_SymC_ver_1.0	0.00801	759
46_LM17_1	9.5	6	GCA_001939145.1_ASM193914v1	0.00651	617
46_LM17_1	9.5	9	GCA_905221615.1_Stri_CCMP2592	0.0051	483
46_LM17_1	9.5	11	GCA_905221635.1_Slin_CCMP2456	0.00301	285
46_LM17_1	9.5	10	GCA_905231915.1_Snec_CCMP2469	0.00209	198
46_LM17_1	9.5	4	GCA_964212085.1_pySymPilo4.1	0.00139	132
46_LM17_1	9.5	7	GCA_003297005.1_SymA ver 1.0	0.00116	110
47_LM18_1	7	1	GCA_963970005.1_Durusdinium_trenchii_CCMP2556	1.29885	91353
47_LM18_1	7	3	GCA_947184155.2_Cgoreaui_SCF055-01_v2.1	0.01944	1367
47_LM18_1	7	5	GCA_000507305.1_ASM50730v1	0.01793	1261
47_LM18_1	7	2	GCA_003297045.1_SymC_ver_1.0	0.01183	832
47_LM18_1	7	8	GCA_905221605.1_Snat_CCMP2548	0.00661	465
47_LM18_1	7	6	GCA_001939145.1_ASM193914v1	0.00527	371
47_LM18_1	7	4	GCA_964212085.1_pySymPilo4.1	0.00499	351
47_LM18_1	7	9	GCA_905221615.1_Stri_CCMP2592	0.00464	326
47_LM18_1	7	10	GCA_905231915.1_Snec_CCMP2469	0.00444	312
47_LM18_1	7	11	GCA_905221635.1_Slin_CCMP2456	0.00269	189
47_LM18_1	7	7	GCA_003297005.1_SymA ver 1.0	0.00114	80
48_LM19_1	4.3	1	GCA_963970005.1_Durusdinium_trenchii_CCMP2556	0.56443	24259
48_LM19_1	4.3	8	GCA_905221605.1_Snat_CCMP2548	0.01952	839
48_LM19_1	4.3	5	GCA_000507305.1_ASM50730v1	0.01645	707
48_LM19_1	4.3	3	GCA_947184155.2_Cgoreaui_SCF055-01_v2.1	0.01645	707
48_LM19_1	4.3	2	GCA_003297045.1_SymC_ver_1.0	0.00882	379
48_LM19_1	4.3	10	GCA_905231915.1_Snec_CCMP2469	0.00854	367
48_LM19_1	4.3	11	GCA_905221635.1_Slin_CCMP2456	0.00461	198
48_LM19_1	4.3	9	GCA_905221615.1_Stri_CCMP2592	0.00309	133
48_LM19_1	4.3	4	GCA_964212085.1_pySymPilo4.1	0.00272	117
48_LM19_1	4.3	6	GCA_001939145.1_ASM193914v1	0.00268	115
48_LM19_1	4.3	7	GCA_003297005.1_SymA ver 1.0	0.00242	104
49_SW1_1	1.6	1	GCA_963970005.1_Durusdinium_trenchii_CCMP2556	0.73518	11650
49_SW1_1	1.6	3	GCA_947184155.2_Cgoreaui_SCF055-01_v2.1	0.02486	394
49_SW1_1	1.6	5	GCA_000507305.1_ASM50730v1	0.01792	284
49_SW1_1	1.6	8	GCA_905221605.1_Snat_CCMP2548	0.01723	273
49_SW1_1	1.6	2	GCA_003297045.1_SymC_ver_1.0	0.01363	216
49_SW1_1	1.6	6	GCA_001939145.1_ASM193914v1	0.00694	110
49_SW1_1	1.6	9	GCA_905221615.1_Stri_CCMP2592	0.00517	82
49_SW1_1	1.6	11	GCA_905221635.1_Slin_CCMP2456	0.0048	76
49_SW1_1	1.6	10	GCA_905231915.1_Snec_CCMP2469	0.00416	66
49_SW1_1	1.6	4	GCA_964212085.1_pySymPilo4.1	0.00309	49
49_SW1_1	1.6	7	GCA_003297005.1_SymA ver 1.0	0.00158	25
52_SW6_1	4.4	1	GCA_963970005.1_Durusdinium_trenchii_CCMP2556	0.20338	8991
52_SW6_1	4.4	3	GCA_947184155.2_Cgoreaui_SCF055-01_v2.1	0.01914	846
52_SW6_1	4.4	5	GCA_000507305.1_ASM50730v1	0.01441	637
52_SW6_1	4.4	10	GCA_905231915.1_Snec_CCMP2469	0.01201	531
52_SW6_1	4.4	6	GCA_001939145.1_ASM193914v1	0.00728	322
52_SW6_1	4.4	2	GCA_003297045.1_SymC_ver_1.0	0.00726	321
52_SW6_1	4.4	8	GCA_905221605.1_Snat_CCMP2548	0.00683	302
52_SW6_1	4.4	9	GCA_905221615.1_Stri_CCMP2592	0.00547	242
52_SW6_1	4.4	11	GCA_905221635.1_Slin_CCMP2456	0.00493	218
52_SW6_1	4.4	4	GCA_964212085.1_pySymPilo4.1	0.00217	96
52_SW6_1	4.4	7	GCA_003297005.1_SymA ver 1.0	0.00075	33
55_SW9_1	2.8	1	GCA_963970005.1_Durusdinium_trenchii_CCMP2556	0.53385	15168
55_SW9_1	2.8	5	GCA_000507305.1_ASM50730v1	0.02291	651
55_SW9_1	2.8	8	GCA_905221605.1_Snat_CCMP2548	0.0189	537
55_SW9_1	2.8	3	GCA_947184155.2_Cgoreaui_SCF055-01_v2.1	0.01644	467
55_SW9_1	2.8	2	GCA_003297045.1_SymC_ver_1.0	0.0089	253
55_SW9_1	2.8	6	GCA_001939145.1_ASM193914v1	0.00651	185
55_SW9_1	2.8	9	GCA_905221615.1_Stri_CCMP2592	0.00514	146
55_SW9_1	2.8	10	GCA_905231915.1_Snec_CCMP2469	0.00355	101
55_SW9_1	2.8	11	GCA_905221635.1_Slin_CCMP2456	0.00176	50
55_SW9_1	2.8	4	GCA_964212085.1_pySymPilo4.1	0.00172	49
55_SW9_1	2.8	7	GCA_003297005.1_SymA ver 1.0	0.00113	32
56_SW11_1	6.7	1	GCA_963970005.1_Durusdinium_trenchii_CCMP2556	3.55954	239454
56_SW11_1	6.7	5	GCA_000507305.1_ASM50730v1	0.014	942
56_SW11_1	6.7	3	GCA_947184155.2_Cgoreaui_SCF055-01_v2.1	0.01186	798
56_SW11_1	6.7	8	GCA_905221605.1_Snat_CCMP2548	0.01185	797
56_SW11_1	6.7	2	GCA_003297045.1_SymC_ver_1.0	0.00883	594
56_SW11_1	6.7	9	GCA_905221615.1_Stri_CCMP2592	0.00852	573
56_SW11_1	6.7	10	GCA_905231915.1_Snec_CCMP2469	0.00508	342
56_SW11_1	6.7	6	GCA_001939145.1_ASM193914v1	0.00492	331
56_SW11_1	6.7	4	GCA_964212085.1_pySymPilo4.1	0.00253	170
56_SW11_1	6.7	11	GCA_905221635.1_Slin_CCMP2456	0.00245	165
56_SW11_1	6.7	7	GCA_003297005.1_SymA ver 1.0	0.00193	130
59_SW15_1	11.9	1	GCA_963970005.1_Durusdinium_trenchii_CCMP2556	1.08335	128805
59_SW15_1	11.9	3	GCA_947184155.2_Cgoreaui_SCF055-01_v2.1	0.02747	3266
59_SW15_1	11.9	5	GCA_000507305.1_ASM50730v1	0.01803	2144
59_SW15_1	11.9	2	GCA_003297045.1_SymC_ver_1.0	0.00914	1087
59_SW15_1	11.9	6	GCA_001939145.1_ASM193914v1	0.00638	759
59_SW15_1	11.9	8	GCA_905221605.1_Snat_CCMP2548	0.00627	745
59_SW15_1	11.9	9	GCA_905221615.1_Stri_CCMP2592	0.00427	508
59_SW15_1	11.9	10	GCA_905231915.1_Snec_CCMP2469	0.00364	433
59_SW15_1	11.9	4	GCA_964212085.1_pySymPilo4.1	0.00296	352
59_SW15_1	11.9	11	GCA_905221635.1_Slin_CCMP2456	0.00267	317
59_SW15_1	11.9	7	GCA_003297005.1_SymA ver 1.0	0.00163	194
60_SW16_1	3.4	1	GCA_963970005.1_Durusdinium_trenchii_CCMP2556	0.93685	31769
60_SW16_1	3.4	5	GCA_000507305.1_ASM50730v1	0.0212	719
60_SW16_1	3.4	3	GCA_947184155.2_Cgoreaui_SCF055-01_v2.1	0.01725	585
60_SW16_1	3.4	8	GCA_905221605.1_Snat_CCMP2548	0.01648	559
60_SW16_1	3.4	2	GCA_003297045.1_SymC_ver_1.0	0.01068	362
60_SW16_1	3.4	6	GCA_001939145.1_ASM193914v1	0.00537	182
60_SW16_1	3.4	10	GCA_905231915.1_Snec_CCMP2469	0.00448	152
60_SW16_1	3.4	9	GCA_905221615.1_Stri_CCMP2592	0.00448	152
60_SW16_1	3.4	11	GCA_905221635.1_Slin_CCMP2456	0.00445	151
60_SW16_1	3.4	4	GCA_964212085.1_pySymPilo4.1	0.00242	82
60_SW16_1	3.4	7	GCA_003297005.1_SymA ver 1.0	0.00088	30
61_BI1_1	12.3	1	GCA_963970005.1_Durusdinium_trenchii_CCMP2556	5.72497	704629
61_BI1_1	12.3	3	GCA_947184155.2_Cgoreaui_SCF055-01_v2.1	0.03887	4784
61_BI1_1	12.3	5	GCA_000507305.1_ASM50730v1	0.02006	2469
61_BI1_1	12.3	2	GCA_003297045.1_SymC_ver_1.0	0.01484	1827
61_BI1_1	12.3	8	GCA_905221605.1_Snat_CCMP2548	0.01335	1643
61_BI1_1	12.3	10	GCA_905231915.1_Snec_CCMP2469	0.00695	855
61_BI1_1	12.3	9	GCA_905221615.1_Stri_CCMP2592	0.0059	726
61_BI1_1	12.3	6	GCA_001939145.1_ASM193914v1	0.00536	660
61_BI1_1	12.3	7	GCA_003297005.1_SymA ver 1.0	0.00353	434
61_BI1_1	12.3	11	GCA_905221635.1_Slin_CCMP2456	0.00349	429
61_BI1_1	12.3	4	GCA_964212085.1_pySymPilo4.1	0.00281	346
62_BI3_1	3.5	1	GCA_963970005.1_Durusdinium_trenchii_CCMP2556	0.92421	32648
62_BI3_1	3.5	3	GCA_947184155.2_Cgoreaui_SCF055-01_v2.1	0.02239	791
62_BI3_1	3.5	5	GCA_000507305.1_ASM50730v1	0.0171	604
62_BI3_1	3.5	2	GCA_003297045.1_SymC_ver_1.0	0.01311	463
62_BI3_1	3.5	10	GCA_905231915.1_Snec_CCMP2469	0.01076	380
62_BI3_1	3.5	9	GCA_905221615.1_Stri_CCMP2592	0.00861	304
62_BI3_1	3.5	8	GCA_905221605.1_Snat_CCMP2548	0.00592	209
62_BI3_1	3.5	4	GCA_964212085.1_pySymPilo4.1	0.00433	153
62_BI3_1	3.5	11	GCA_905221635.1_Slin_CCMP2456	0.00427	151
62_BI3_1	3.5	6	GCA_001939145.1_ASM193914v1	0.0032	113
62_BI3_1	3.5	7	GCA_003297005.1_SymA ver 1.0	0.00173	61
63_BI4_1	42	1	GCA_963970005.1_Durusdinium_trenchii_CCMP2556	1.67776	704888
63_BI4_1	42	3	GCA_947184155.2_Cgoreaui_SCF055-01_v2.1	0.02199	9239
63_BI4_1	42	5	GCA_000507305.1_ASM50730v1	0.01715	7205
63_BI4_1	42	2	GCA_003297045.1_SymC_ver_1.0	0.00978	4108
63_BI4_1	42	6	GCA_001939145.1_ASM193914v1	0.00604	2539
63_BI4_1	42	8	GCA_905221605.1_Snat_CCMP2548	0.00592	2487
63_BI4_1	42	9	GCA_905221615.1_Stri_CCMP2592	0.00542	2276
63_BI4_1	42	4	GCA_964212085.1_pySymPilo4.1	0.00356	1495
63_BI4_1	42	11	GCA_905221635.1_Slin_CCMP2456	0.00267	1122
63_BI4_1	42	10	GCA_905231915.1_Snec_CCMP2469	0.00223	935
63_BI4_1	42	7	GCA_003297005.1_SymA ver 1.0	0.00147	616
64_BI5_1	2.4	1	GCA_963970005.1_Durusdinium_trenchii_CCMP2556	5.00819	117890
64_BI5_1	2.4	3	GCA_947184155.2_Cgoreaui_SCF055-01_v2.1	0.02613	615
64_BI5_1	2.4	2	GCA_003297045.1_SymC_ver_1.0	0.02022	476
64_BI5_1	2.4	5	GCA_000507305.1_ASM50730v1	0.01699	400
64_BI5_1	2.4	8	GCA_905221605.1_Snat_CCMP2548	0.01279	301
64_BI5_1	2.4	6	GCA_001939145.1_ASM193914v1	0.0065	153
64_BI5_1	2.4	9	GCA_905221615.1_Stri_CCMP2592	0.00442	104
64_BI5_1	2.4	4	GCA_964212085.1_pySymPilo4.1	0.00276	65
64_BI5_1	2.4	11	GCA_905221635.1_Slin_CCMP2456	0.00268	63
64_BI5_1	2.4	10	GCA_905231915.1_Snec_CCMP2469	0.00268	63
64_BI5_1	2.4	7	GCA_003297005.1_SymA ver 1.0	0.00225	53
65_BI8_1	10.6	1	GCA_963970005.1_Durusdinium_trenchii_CCMP2556	2.77667	294917
65_BI8_1	10.6	3	GCA_947184155.2_Cgoreaui_SCF055-01_v2.1	0.0186	1976
65_BI8_1	10.6	5	GCA_000507305.1_ASM50730v1	0.01843	1958
65_BI8_1	10.6	2	GCA_003297045.1_SymC_ver_1.0	0.01063	1129
65_BI8_1	10.6	6	GCA_001939145.1_ASM193914v1	0.00917	974
65_BI8_1	10.6	8	GCA_905221605.1_Snat_CCMP2548	0.00634	673
65_BI8_1	10.6	9	GCA_905221615.1_Stri_CCMP2592	0.0058	616
65_BI8_1	10.6	10	GCA_905231915.1_Snec_CCMP2469	0.00503	534
65_BI8_1	10.6	4	GCA_964212085.1_pySymPilo4.1	0.00361	383
65_BI8_1	10.6	11	GCA_905221635.1_Slin_CCMP2456	0.00263	279
65_BI8_1	10.6	7	GCA_003297005.1_SymA ver 1.0	0.00126	134
66_BI10_1	7.2	1	GCA_963970005.1_Durusdinium_trenchii_CCMP2556	4.95902	354909
66_BI10_1	7.2	3	GCA_947184155.2_Cgoreaui_SCF055-01_v2.1	0.02328	1666
66_BI10_1	7.2	5	GCA_000507305.1_ASM50730v1	0.01998	1430
66_BI10_1	7.2	2	GCA_003297045.1_SymC_ver_1.0	0.01341	960
66_BI10_1	7.2	8	GCA_905221605.1_Snat_CCMP2548	0.00778	557
66_BI10_1	7.2	6	GCA_001939145.1_ASM193914v1	0.00697	499
66_BI10_1	7.2	9	GCA_905221615.1_Stri_CCMP2592	0.00682	488
66_BI10_1	7.2	10	GCA_905231915.1_Snec_CCMP2469	0.00457	327
66_BI10_1	7.2	4	GCA_964212085.1_pySymPilo4.1	0.00258	185
66_BI10_1	7.2	11	GCA_905221635.1_Slin_CCMP2456	0.00183	131
66_BI10_1	7.2	7	GCA_003297005.1_SymA ver 1.0	0.00173	124
68_BI12_1	5.8	1	GCA_963970005.1_Durusdinium_trenchii_CCMP2556	2.04181	118733
68_BI12_1	5.8	5	GCA_000507305.1_ASM50730v1	0.02136	1242
68_BI12_1	5.8	3	GCA_947184155.2_Cgoreaui_SCF055-01_v2.1	0.01721	1001
68_BI12_1	5.8	2	GCA_003297045.1_SymC_ver_1.0	0.01675	974
68_BI12_1	5.8	8	GCA_905221605.1_Snat_CCMP2548	0.01037	603
68_BI12_1	5.8	6	GCA_001939145.1_ASM193914v1	0.00772	449
68_BI12_1	5.8	9	GCA_905221615.1_Stri_CCMP2592	0.00636	370
68_BI12_1	5.8	11	GCA_905221635.1_Slin_CCMP2456	0.00356	207
68_BI12_1	5.8	4	GCA_964212085.1_pySymPilo4.1	0.00351	204
68_BI12_1	5.8	7	GCA_003297005.1_SymA ver 1.0	0.00212	123
68_BI12_1	5.8	10	GCA_905231915.1_Snec_CCMP2469	0.00199	116
69_BI13_1	16.9	1	GCA_963970005.1_Durusdinium_trenchii_CCMP2556	0.54466	92067
69_BI13_1	16.9	3	GCA_947184155.2_Cgoreaui_SCF055-01_v2.1	0.03473	5870
69_BI13_1	16.9	5	GCA_000507305.1_ASM50730v1	0.01794	3033
69_BI13_1	16.9	6	GCA_001939145.1_ASM193914v1	0.00897	1517
69_BI13_1	16.9	2	GCA_003297045.1_SymC_ver_1.0	0.00642	1085
69_BI13_1	16.9	9	GCA_905221615.1_Stri_CCMP2592	0.00541	914
69_BI13_1	16.9	8	GCA_905221605.1_Snat_CCMP2548	0.00509	861
69_BI13_1	16.9	10	GCA_905231915.1_Snec_CCMP2469	0.00383	648
69_BI13_1	16.9	4	GCA_964212085.1_pySymPilo4.1	0.00222	375
69_BI13_1	16.9	7	GCA_003297005.1_SymA ver 1.0	0.00204	345
69_BI13_1	16.9	11	GCA_905221635.1_Slin_CCMP2456	0.00189	319
70_BI14_1	4.6	1	GCA_963970005.1_Durusdinium_trenchii_CCMP2556	2.50044	114850
70_BI14_1	4.6	3	GCA_947184155.2_Cgoreaui_SCF055-01_v2.1	0.01931	887
70_BI14_1	4.6	5	GCA_000507305.1_ASM50730v1	0.01811	832
70_BI14_1	4.6	2	GCA_003297045.1_SymC_ver_1.0	0.01422	653
70_BI14_1	4.6	8	GCA_905221605.1_Snat_CCMP2548	0.01221	561
70_BI14_1	4.6	6	GCA_001939145.1_ASM193914v1	0.00664	305
70_BI14_1	4.6	9	GCA_905221615.1_Stri_CCMP2592	0.00453	208
70_BI14_1	4.6	11	GCA_905221635.1_Slin_CCMP2456	0.00281	129
70_BI14_1	4.6	4	GCA_964212085.1_pySymPilo4.1	0.00218	100
70_BI14_1	4.6	10	GCA_905231915.1_Snec_CCMP2469	0.00163	75
70_BI14_1	4.6	7	GCA_003297005.1_SymA ver 1.0	0.001	46
71_BI15_1	10.4	1	GCA_963970005.1_Durusdinium_trenchii_CCMP2556	2.94315	305739
71_BI15_1	10.4	3	GCA_947184155.2_Cgoreaui_SCF055-01_v2.1	0.01923	1998
71_BI15_1	10.4	5	GCA_000507305.1_ASM50730v1	0.01755	1823
71_BI15_1	10.4	10	GCA_905231915.1_Snec_CCMP2469	0.01336	1388
71_BI15_1	10.4	2	GCA_003297045.1_SymC_ver_1.0	0.00991	1029
71_BI15_1	10.4	6	GCA_001939145.1_ASM193914v1	0.00701	728
71_BI15_1	10.4	9	GCA_905221615.1_Stri_CCMP2592	0.00647	672
71_BI15_1	10.4	11	GCA_905221635.1_Slin_CCMP2456	0.00591	614
71_BI15_1	10.4	8	GCA_905221605.1_Snat_CCMP2548	0.00568	590
71_BI15_1	10.4	4	GCA_964212085.1_pySymPilo4.1	0.0032	332
71_BI15_1	10.4	7	GCA_003297005.1_SymA ver 1.0	0.00195	203
72_BI17_1	5.6	1	GCA_963970005.1_Durusdinium_trenchii_CCMP2556	2.36806	133633
72_BI17_1	5.6	3	GCA_947184155.2_Cgoreaui_SCF055-01_v2.1	0.02977	1680
72_BI17_1	5.6	2	GCA_003297045.1_SymC_ver_1.0	0.02029	1145
72_BI17_1	5.6	5	GCA_000507305.1_ASM50730v1	0.01774	1001
72_BI17_1	5.6	6	GCA_001939145.1_ASM193914v1	0.0056	316
72_BI17_1	5.6	9	GCA_905221615.1_Stri_CCMP2592	0.00539	304
72_BI17_1	5.6	8	GCA_905221605.1_Snat_CCMP2548	0.0053	299
72_BI17_1	5.6	10	GCA_905231915.1_Snec_CCMP2469	0.00505	285
72_BI17_1	5.6	11	GCA_905221635.1_Slin_CCMP2456	0.00363	205
72_BI17_1	5.6	7	GCA_003297005.1_SymA ver 1.0	0.00165	93
72_BI17_1	5.6	4	GCA_964212085.1_pySymPilo4.1	0.00149	84
73_BI18_1	12.5	1	GCA_963970005.1_Durusdinium_trenchii_CCMP2556	0.52314	65340
73_BI18_1	12.5	3	GCA_947184155.2_Cgoreaui_SCF055-01_v2.1	0.01761	2199
73_BI18_1	12.5	5	GCA_000507305.1_ASM50730v1	0.01699	2122
73_BI18_1	12.5	2	GCA_003297045.1_SymC_ver_1.0	0.01239	1547
73_BI18_1	12.5	8	GCA_905221605.1_Snat_CCMP2548	0.00697	871
73_BI18_1	12.5	6	GCA_001939145.1_ASM193914v1	0.00604	754
73_BI18_1	12.5	9	GCA_905221615.1_Stri_CCMP2592	0.00482	602
73_BI18_1	12.5	4	GCA_964212085.1_pySymPilo4.1	0.00229	286
73_BI18_1	12.5	11	GCA_905221635.1_Slin_CCMP2456	0.00223	278
73_BI18_1	12.5	7	GCA_003297005.1_SymA ver 1.0	0.00139	173
73_BI18_1	12.5	10	GCA_905231915.1_Snec_CCMP2469	0.00135	169
74_BI19_1	13.7	1	GCA_963970005.1_Durusdinium_trenchii_CCMP2556	3.22068	440686
74_BI19_1	13.7	3	GCA_947184155.2_Cgoreaui_SCF055-01_v2.1	0.025	3421
74_BI19_1	13.7	5	GCA_000507305.1_ASM50730v1	0.01917	2623
74_BI19_1	13.7	2	GCA_003297045.1_SymC_ver_1.0	0.01614	2208
74_BI19_1	13.7	8	GCA_905221605.1_Snat_CCMP2548	0.00648	887
74_BI19_1	13.7	6	GCA_001939145.1_ASM193914v1	0.00638	873
74_BI19_1	13.7	9	GCA_905221615.1_Stri_CCMP2592	0.00542	742
74_BI19_1	13.7	10	GCA_905231915.1_Snec_CCMP2469	0.00399	546
74_BI19_1	13.7	11	GCA_905221635.1_Slin_CCMP2456	0.0034	465
74_BI19_1	13.7	4	GCA_964212085.1_pySymPilo4.1	0.00281	384
74_BI19_1	13.7	7	GCA_003297005.1_SymA ver 1.0	0.00223	305
75_LC1_1	6.3	1	GCA_963970005.1_Durusdinium_trenchii_CCMP2556	1.17048	74098
75_LC1_1	6.3	3	GCA_947184155.2_Cgoreaui_SCF055-01_v2.1	0.0196	1241
75_LC1_1	6.3	5	GCA_000507305.1_ASM50730v1	0.0172	1089
75_LC1_1	6.3	2	GCA_003297045.1_SymC_ver_1.0	0.00757	479
75_LC1_1	6.3	8	GCA_905221605.1_Snat_CCMP2548	0.00753	477
75_LC1_1	6.3	9	GCA_905221615.1_Stri_CCMP2592	0.00692	438
75_LC1_1	6.3	6	GCA_001939145.1_ASM193914v1	0.0058	367
75_LC1_1	6.3	4	GCA_964212085.1_pySymPilo4.1	0.00381	241
75_LC1_1	6.3	11	GCA_905221635.1_Slin_CCMP2456	0.00318	201
75_LC1_1	6.3	10	GCA_905231915.1_Snec_CCMP2469	0.00318	201
75_LC1_1	6.3	7	GCA_003297005.1_SymA ver 1.0	0.00177	112
76_LC3_1	8.3	1	GCA_963970005.1_Durusdinium_trenchii_CCMP2556	1.9145	158065
76_LC3_1	8.3	3	GCA_947184155.2_Cgoreaui_SCF055-01_v2.1	0.02122	1752
76_LC3_1	8.3	5	GCA_000507305.1_ASM50730v1	0.01796	1483
76_LC3_1	8.3	2	GCA_003297045.1_SymC_ver_1.0	0.0124	1024
76_LC3_1	8.3	8	GCA_905221605.1_Snat_CCMP2548	0.00867	716
76_LC3_1	8.3	6	GCA_001939145.1_ASM193914v1	0.0054	446
76_LC3_1	8.3	9	GCA_905221615.1_Stri_CCMP2592	0.00514	424
76_LC3_1	8.3	10	GCA_905231915.1_Snec_CCMP2469	0.00419	346
76_LC3_1	8.3	4	GCA_964212085.1_pySymPilo4.1	0.00282	233
76_LC3_1	8.3	11	GCA_905221635.1_Slin_CCMP2456	0.0015	124
76_LC3_1	8.3	7	GCA_003297005.1_SymA ver 1.0	0.00149	123
77_LC5_1	23.1	1	GCA_963970005.1_Durusdinium_trenchii_CCMP2556	2.98123	687217
77_LC5_1	23.1	5	GCA_000507305.1_ASM50730v1	0.02023	4664
77_LC5_1	23.1	3	GCA_947184155.2_Cgoreaui_SCF055-01_v2.1	0.01646	3795
77_LC5_1	23.1	8	GCA_905221605.1_Snat_CCMP2548	0.01577	3636
77_LC5_1	23.1	2	GCA_003297045.1_SymC_ver_1.0	0.00986	2273
77_LC5_1	23.1	9	GCA_905221615.1_Stri_CCMP2592	0.00587	1354
77_LC5_1	23.1	6	GCA_001939145.1_ASM193914v1	0.00549	1266
77_LC5_1	23.1	4	GCA_964212085.1_pySymPilo4.1	0.00397	915
77_LC5_1	23.1	11	GCA_905221635.1_Slin_CCMP2456	0.00253	583
77_LC5_1	23.1	10	GCA_905231915.1_Snec_CCMP2469	0.00193	445
77_LC5_1	23.1	7	GCA_003297005.1_SymA ver 1.0	0.00089	205
78_LC8_1	9.7	1	GCA_963970005.1_Durusdinium_trenchii_CCMP2556	2.58137	249640
78_LC8_1	9.7	3	GCA_947184155.2_Cgoreaui_SCF055-01_v2.1	0.02043	1976
78_LC8_1	9.7	5	GCA_000507305.1_ASM50730v1	0.02024	1957
78_LC8_1	9.7	2	GCA_003297045.1_SymC_ver_1.0	0.00943	912
78_LC8_1	9.7	9	GCA_905221615.1_Stri_CCMP2592	0.00545	527
78_LC8_1	9.7	6	GCA_001939145.1_ASM193914v1	0.00423	409
78_LC8_1	9.7	8	GCA_905221605.1_Snat_CCMP2548	0.00403	390
78_LC8_1	9.7	10	GCA_905231915.1_Snec_CCMP2469	0.00353	341
78_LC8_1	9.7	7	GCA_003297005.1_SymA ver 1.0	0.00278	269
78_LC8_1	9.7	4	GCA_964212085.1_pySymPilo4.1	0.00172	166
78_LC8_1	9.7	11	GCA_905221635.1_Slin_CCMP2456	0.0015	145
79_LC9_1	5.7	1	GCA_963970005.1_Durusdinium_trenchii_CCMP2556	2.26598	128438
79_LC9_1	5.7	3	GCA_947184155.2_Cgoreaui_SCF055-01_v2.1	0.02525	1431
79_LC9_1	5.7	5	GCA_000507305.1_ASM50730v1	0.01251	709
79_LC9_1	5.7	2	GCA_003297045.1_SymC_ver_1.0	0.01216	689
79_LC9_1	5.7	6	GCA_001939145.1_ASM193914v1	0.00628	356
79_LC9_1	5.7	8	GCA_905221605.1_Snat_CCMP2548	0.00587	333
79_LC9_1	5.7	9	GCA_905221615.1_Stri_CCMP2592	0.00429	243
79_LC9_1	5.7	11	GCA_905221635.1_Slin_CCMP2456	0.00284	161
79_LC9_1	5.7	10	GCA_905231915.1_Snec_CCMP2469	0.00233	132
79_LC9_1	5.7	4	GCA_964212085.1_pySymPilo4.1	0.00131	74
79_LC9_1	5.7	7	GCA_003297005.1_SymA ver 1.0	0.00129	73
80_LC10_1	7.4	1	GCA_963970005.1_Durusdinium_trenchii_CCMP2556	1.56778	116305
80_LC10_1	7.4	3	GCA_947184155.2_Cgoreaui_SCF055-01_v2.1	0.03041	2256
80_LC10_1	7.4	8	GCA_905221605.1_Snat_CCMP2548	0.01986	1473
80_LC10_1	7.4	5	GCA_000507305.1_ASM50730v1	0.01972	1463
80_LC10_1	7.4	2	GCA_003297045.1_SymC_ver_1.0	0.01096	813
80_LC10_1	7.4	6	GCA_001939145.1_ASM193914v1	0.00402	298
80_LC10_1	7.4	11	GCA_905221635.1_Slin_CCMP2456	0.00355	263
80_LC10_1	7.4	9	GCA_905221615.1_Stri_CCMP2592	0.0031	230
80_LC10_1	7.4	10	GCA_905231915.1_Snec_CCMP2469	0.00214	159
80_LC10_1	7.4	4	GCA_964212085.1_pySymPilo4.1	0.00178	132
80_LC10_1	7.4	7	GCA_003297005.1_SymA ver 1.0	0.0008	59
81_LC11_1	11.9	1	GCA_963970005.1_Durusdinium_trenchii_CCMP2556	3.59692	427937
81_LC11_1	11.9	5	GCA_000507305.1_ASM50730v1	0.01678	1996
81_LC11_1	11.9	3	GCA_947184155.2_Cgoreaui_SCF055-01_v2.1	0.01598	1901
81_LC11_1	11.9	2	GCA_003297045.1_SymC_ver_1.0	0.01183	1408
81_LC11_1	11.9	6	GCA_001939145.1_ASM193914v1	0.00666	792
81_LC11_1	11.9	9	GCA_905221615.1_Stri_CCMP2592	0.0051	607
81_LC11_1	11.9	8	GCA_905221605.1_Snat_CCMP2548	0.00469	558
81_LC11_1	11.9	4	GCA_964212085.1_pySymPilo4.1	0.0029	345
81_LC11_1	11.9	11	GCA_905221635.1_Slin_CCMP2456	0.00274	326
81_LC11_1	11.9	10	GCA_905231915.1_Snec_CCMP2469	0.0016	190
81_LC11_1	11.9	7	GCA_003297005.1_SymA ver 1.0	0.0012	143
82_LC12_1	36.3	1	GCA_963970005.1_Durusdinium_trenchii_CCMP2556	0.77448	281130
82_LC12_1	36.3	5	GCA_000507305.1_ASM50730v1	0.01905	6916
82_LC12_1	36.3	3	GCA_947184155.2_Cgoreaui_SCF055-01_v2.1	0.0172	6244
82_LC12_1	36.3	2	GCA_003297045.1_SymC_ver_1.0	0.01054	3826
82_LC12_1	36.3	6	GCA_001939145.1_ASM193914v1	0.00562	2039
82_LC12_1	36.3	8	GCA_905221605.1_Snat_CCMP2548	0.00514	1864
82_LC12_1	36.3	9	GCA_905221615.1_Stri_CCMP2592	0.00336	1219
82_LC12_1	36.3	10	GCA_905231915.1_Snec_CCMP2469	0.00203	738
82_LC12_1	36.3	7	GCA_003297005.1_SymA ver 1.0	0.0012	435
82_LC12_1	36.3	4	GCA_964212085.1_pySymPilo4.1	0.00119	432
82_LC12_1	36.3	11	GCA_905221635.1_Slin_CCMP2456	0.00114	415
85_PI2_1	11.2	1	GCA_963970005.1_Durusdinium_trenchii_CCMP2556	2.47463	278009
85_PI2_1	11.2	5	GCA_000507305.1_ASM50730v1	0.02369	2661
85_PI2_1	11.2	10	GCA_905231915.1_Snec_CCMP2469	0.01986	2231
85_PI2_1	11.2	3	GCA_947184155.2_Cgoreaui_SCF055-01_v2.1	0.01564	1757
85_PI2_1	11.2	8	GCA_905221605.1_Snat_CCMP2548	0.01459	1639
85_PI2_1	11.2	2	GCA_003297045.1_SymC_ver_1.0	0.01008	1132
85_PI2_1	11.2	6	GCA_001939145.1_ASM193914v1	0.0069	775
85_PI2_1	11.2	9	GCA_905221615.1_Stri_CCMP2592	0.00544	611
85_PI2_1	11.2	11	GCA_905221635.1_Slin_CCMP2456	0.00386	434
85_PI2_1	11.2	4	GCA_964212085.1_pySymPilo4.1	0.00302	339
85_PI2_1	11.2	7	GCA_003297005.1_SymA ver 1.0	0.00162	182
87_PI4_1	8.8	1	GCA_963970005.1_Durusdinium_trenchii_CCMP2556	2.78359	246199
87_PI4_1	8.8	5	GCA_000507305.1_ASM50730v1	0.02448	2165
87_PI4_1	8.8	3	GCA_947184155.2_Cgoreaui_SCF055-01_v2.1	0.02011	1779
87_PI4_1	8.8	2	GCA_003297045.1_SymC_ver_1.0	0.01485	1313
87_PI4_1	8.8	10	GCA_905231915.1_Snec_CCMP2469	0.00703	622
87_PI4_1	8.8	6	GCA_001939145.1_ASM193914v1	0.0066	584
87_PI4_1	8.8	8	GCA_905221605.1_Snat_CCMP2548	0.00616	545
87_PI4_1	8.8	11	GCA_905221635.1_Slin_CCMP2456	0.00609	539
87_PI4_1	8.8	9	GCA_905221615.1_Stri_CCMP2592	0.00562	497
87_PI4_1	8.8	4	GCA_964212085.1_pySymPilo4.1	0.00302	267
87_PI4_1	8.8	7	GCA_003297005.1_SymA ver 1.0	0.0023	203
88_PI5_1	13.8	1	GCA_963970005.1_Durusdinium_trenchii_CCMP2556	2.95561	408407
88_PI5_1	13.8	5	GCA_000507305.1_ASM50730v1	0.02047	2829
88_PI5_1	13.8	3	GCA_947184155.2_Cgoreaui_SCF055-01_v2.1	0.01947	2690
88_PI5_1	13.8	2	GCA_003297045.1_SymC_ver_1.0	0.01416	1957
88_PI5_1	13.8	8	GCA_905221605.1_Snat_CCMP2548	0.01376	1901
88_PI5_1	13.8	10	GCA_905231915.1_Snec_CCMP2469	0.0059	815
88_PI5_1	13.8	9	GCA_905221615.1_Stri_CCMP2592	0.00555	767
88_PI5_1	13.8	6	GCA_001939145.1_ASM193914v1	0.0051	705
88_PI5_1	13.8	4	GCA_964212085.1_pySymPilo4.1	0.0032	442
88_PI5_1	13.8	7	GCA_003297005.1_SymA ver 1.0	0.00274	378
88_PI5_1	13.8	11	GCA_905221635.1_Slin_CCMP2456	0.002	276
89_PI6_1	12.3	1	GCA_963970005.1_Durusdinium_trenchii_CCMP2556	3.13832	385403
89_PI6_1	12.3	3	GCA_947184155.2_Cgoreaui_SCF055-01_v2.1	0.0282	3463
89_PI6_1	12.3	5	GCA_000507305.1_ASM50730v1	0.02491	3059
89_PI6_1	12.3	2	GCA_003297045.1_SymC_ver_1.0	0.01687	2072
89_PI6_1	12.3	6	GCA_001939145.1_ASM193914v1	0.00665	817
89_PI6_1	12.3	8	GCA_905221605.1_Snat_CCMP2548	0.00609	748
89_PI6_1	12.3	9	GCA_905221615.1_Stri_CCMP2592	0.00458	562
89_PI6_1	12.3	10	GCA_905231915.1_Snec_CCMP2469	0.00382	469
89_PI6_1	12.3	4	GCA_964212085.1_pySymPilo4.1	0.00288	354
89_PI6_1	12.3	7	GCA_003297005.1_SymA ver 1.0	0.00239	293
89_PI6_1	12.3	11	GCA_905221635.1_Slin_CCMP2456	0.00212	260
91_YCW1_1	11.2	1	GCA_963970005.1_Durusdinium_trenchii_CCMP2556	0.48833	54606
91_YCW1_1	11.2	3	GCA_947184155.2_Cgoreaui_SCF055-01_v2.1	0.01741	1947
91_YCW1_1	11.2	5	GCA_000507305.1_ASM50730v1	0.01734	1939
91_YCW1_1	11.2	2	GCA_003297045.1_SymC_ver_1.0	0.01468	1641
91_YCW1_1	11.2	6	GCA_001939145.1_ASM193914v1	0.00803	898
91_YCW1_1	11.2	8	GCA_905221605.1_Snat_CCMP2548	0.00698	781
91_YCW1_1	11.2	9	GCA_905221615.1_Stri_CCMP2592	0.0058	649
91_YCW1_1	11.2	10	GCA_905231915.1_Snec_CCMP2469	0.00379	424
91_YCW1_1	11.2	11	GCA_905221635.1_Slin_CCMP2456	0.0026	291
91_YCW1_1	11.2	4	GCA_964212085.1_pySymPilo4.1	0.00226	253
91_YCW1_1	11.2	7	GCA_003297005.1_SymA ver 1.0	0.00185	207
92_YCW2_1	10.7	1	GCA_963970005.1_Durusdinium_trenchii_CCMP2556	0.64192	68644
92_YCW2_1	10.7	3	GCA_947184155.2_Cgoreaui_SCF055-01_v2.1	0.02723	2912
92_YCW2_1	10.7	5	GCA_000507305.1_ASM50730v1	0.01998	2137
92_YCW2_1	10.7	2	GCA_003297045.1_SymC_ver_1.0	0.01181	1263
92_YCW2_1	10.7	10	GCA_905231915.1_Snec_CCMP2469	0.00742	793
92_YCW2_1	10.7	6	GCA_001939145.1_ASM193914v1	0.00678	725
92_YCW2_1	10.7	8	GCA_905221605.1_Snat_CCMP2548	0.00567	606
92_YCW2_1	10.7	9	GCA_905221615.1_Stri_CCMP2592	0.00449	480
92_YCW2_1	10.7	11	GCA_905221635.1_Slin_CCMP2456	0.00427	457
92_YCW2_1	10.7	4	GCA_964212085.1_pySymPilo4.1	0.00219	234
92_YCW2_1	10.7	7	GCA_003297005.1_SymA ver 1.0	0.00195	209
93_YCW3_1	10	1	GCA_963970005.1_Durusdinium_trenchii_CCMP2556	2.08313	207816
93_YCW3_1	10	3	GCA_947184155.2_Cgoreaui_SCF055-01_v2.1	0.02028	2023
93_YCW3_1	10	5	GCA_000507305.1_ASM50730v1	0.01999	1994
93_YCW3_1	10	2	GCA_003297045.1_SymC_ver_1.0	0.01373	1370
93_YCW3_1	10	8	GCA_905221605.1_Snat_CCMP2548	0.0112	1117
93_YCW3_1	10	11	GCA_905221635.1_Slin_CCMP2456	0.00635	633
93_YCW3_1	10	6	GCA_001939145.1_ASM193914v1	0.0061	609
93_YCW3_1	10	9	GCA_905221615.1_Stri_CCMP2592	0.00547	546
93_YCW3_1	10	7	GCA_003297005.1_SymA ver 1.0	0.00275	274
93_YCW3_1	10	4	GCA_964212085.1_pySymPilo4.1	0.00269	268
93_YCW3_1	10	10	GCA_905231915.1_Snec_CCMP2469	0.00242	241
94_YCW5_1	11.7	1	GCA_963970005.1_Durusdinium_trenchii_CCMP2556	1.14615	134524
94_YCW5_1	11.7	5	GCA_000507305.1_ASM50730v1	0.02205	2588
94_YCW5_1	11.7	3	GCA_947184155.2_Cgoreaui_SCF055-01_v2.1	0.02171	2548
94_YCW5_1	11.7	8	GCA_905221605.1_Snat_CCMP2548	0.01173	1377
94_YCW5_1	11.7	2	GCA_003297045.1_SymC_ver_1.0	0.01028	1207
94_YCW5_1	11.7	6	GCA_001939145.1_ASM193914v1	0.00614	721
94_YCW5_1	11.7	9	GCA_905221615.1_Stri_CCMP2592	0.0053	622
94_YCW5_1	11.7	7	GCA_003297005.1_SymA ver 1.0	0.00342	401
94_YCW5_1	11.7	10	GCA_905231915.1_Snec_CCMP2469	0.00317	372
94_YCW5_1	11.7	11	GCA_905221635.1_Slin_CCMP2456	0.00314	368
94_YCW5_1	11.7	4	GCA_964212085.1_pySymPilo4.1	0.00159	187
96_YCW7_1	8.3	1	GCA_963970005.1_Durusdinium_trenchii_CCMP2556	1.01378	84327
96_YCW7_1	8.3	3	GCA_947184155.2_Cgoreaui_SCF055-01_v2.1	0.02362	1965
96_YCW7_1	8.3	5	GCA_000507305.1_ASM50730v1	0.02318	1928
96_YCW7_1	8.3	2	GCA_003297045.1_SymC_ver_1.0	0.01018	847
96_YCW7_1	8.3	6	GCA_001939145.1_ASM193914v1	0.00848	705
96_YCW7_1	8.3	9	GCA_905221615.1_Stri_CCMP2592	0.00628	522
96_YCW7_1	8.3	8	GCA_905221605.1_Snat_CCMP2548	0.00546	454
96_YCW7_1	8.3	10	GCA_905231915.1_Snec_CCMP2469	0.00278	231
96_YCW7_1	8.3	11	GCA_905221635.1_Slin_CCMP2456	0.0027	225
96_YCW7_1	8.3	7	GCA_003297005.1_SymA ver 1.0	0.00219	182
96_YCW7_1	8.3	4	GCA_964212085.1_pySymPilo4.1	0.00214	178
97_YCW9_1	15.1	1	GCA_963970005.1_Durusdinium_trenchii_CCMP2556	3.5239	531626
97_YCW9_1	15.1	3	GCA_947184155.2_Cgoreaui_SCF055-01_v2.1	0.0227	3425
97_YCW9_1	15.1	2	GCA_003297045.1_SymC_ver_1.0	0.0225	3394
97_YCW9_1	15.1	5	GCA_000507305.1_ASM50730v1	0.02148	3240
97_YCW9_1	15.1	6	GCA_001939145.1_ASM193914v1	0.00829	1250
97_YCW9_1	15.1	8	GCA_905221605.1_Snat_CCMP2548	0.00671	1012
97_YCW9_1	15.1	9	GCA_905221615.1_Stri_CCMP2592	0.00423	638
97_YCW9_1	15.1	4	GCA_964212085.1_pySymPilo4.1	0.00318	479
97_YCW9_1	15.1	11	GCA_905221635.1_Slin_CCMP2456	0.00295	445
97_YCW9_1	15.1	7	GCA_003297005.1_SymA ver 1.0	0.00223	337
97_YCW9_1	15.1	10	GCA_905231915.1_Snec_CCMP2469	0.00178	268
98_YCW10_1	15.9	1	GCA_963970005.1_Durusdinium_trenchii_CCMP2556	0.40661	64422
98_YCW10_1	15.9	8	GCA_905221605.1_Snat_CCMP2548	0.0187	2963
98_YCW10_1	15.9	9	GCA_905221615.1_Stri_CCMP2592	0.01668	2642
98_YCW10_1	15.9	3	GCA_947184155.2_Cgoreaui_SCF055-01_v2.1	0.0119	1886
98_YCW10_1	15.9	5	GCA_000507305.1_ASM50730v1	0.00783	1241
98_YCW10_1	15.9	6	GCA_001939145.1_ASM193914v1	0.00538	852
98_YCW10_1	15.9	2	GCA_003297045.1_SymC_ver_1.0	0.00513	812
98_YCW10_1	15.9	4	GCA_964212085.1_pySymPilo4.1	0.00313	496
98_YCW10_1	15.9	11	GCA_905221635.1_Slin_CCMP2456	0.00271	430
98_YCW10_1	15.9	10	GCA_905231915.1_Snec_CCMP2469	0.0027	428
98_YCW10_1	15.9	7	GCA_003297005.1_SymA ver 1.0	0.00148	235
BI20_BI20_1	1.6	1	GCA_963970005.1_Durusdinium_trenchii_CCMP2556	1.69736	27794
BI20_BI20_1	1.6	3	GCA_947184155.2_Cgoreaui_SCF055-01_v2.1	0.02431	398
BI20_BI20_1	1.6	2	GCA_003297045.1_SymC_ver_1.0	0.01649	270
BI20_BI20_1	1.6	5	GCA_000507305.1_ASM50730v1	0.01545	253
BI20_BI20_1	1.6	8	GCA_905221605.1_Snat_CCMP2548	0.01472	241
BI20_BI20_1	1.6	10	GCA_905231915.1_Snec_CCMP2469	0.00708	116
BI20_BI20_1	1.6	9	GCA_905221615.1_Stri_CCMP2592	0.00702	115
BI20_BI20_1	1.6	6	GCA_001939145.1_ASM193914v1	0.00489	80
BI20_BI20_1	1.6	11	GCA_905221635.1_Slin_CCMP2456	0.00342	56
BI20_BI20_1	1.6	7	GCA_003297005.1_SymA ver 1.0	0.00244	40
BI20_BI20_1	1.6	4	GCA_964212085.1_pySymPilo4.1	0.00214	35
BI7_BI7_1	10.4	1	GCA_963970005.1_Durusdinium_trenchii_CCMP2556	1.95683	203651
BI7_BI7_1	10.4	2	GCA_003297045.1_SymC_ver_1.0	0.01513	1575
BI7_BI7_1	10.4	3	GCA_947184155.2_Cgoreaui_SCF055-01_v2.1	0.01456	1515
BI7_BI7_1	10.4	8	GCA_905221605.1_Snat_CCMP2548	0.01344	1399
BI7_BI7_1	10.4	5	GCA_000507305.1_ASM50730v1	0.01209	1258
BI7_BI7_1	10.4	9	GCA_905221615.1_Stri_CCMP2592	0.01122	1168
BI7_BI7_1	10.4	10	GCA_905231915.1_Snec_CCMP2469	0.00772	803
BI7_BI7_1	10.4	6	GCA_001939145.1_ASM193914v1	0.00723	752
BI7_BI7_1	10.4	11	GCA_905221635.1_Slin_CCMP2456	0.00332	346
BI7_BI7_1	10.4	4	GCA_964212085.1_pySymPilo4.1	0.00168	175
BI7_BI7_1	10.4	7	GCA_003297005.1_SymA ver 1.0	0.00153	159
LC2_LC2_1	1.3	1	GCA_963970005.1_Durusdinium_trenchii_CCMP2556	1.40561	18532
LC2_LC2_1	1.3	3	GCA_947184155.2_Cgoreaui_SCF055-01_v2.1	0.02738	361
LC2_LC2_1	1.3	5	GCA_000507305.1_ASM50730v1	0.01267	167
LC2_LC2_1	1.3	2	GCA_003297045.1_SymC_ver_1.0	0.01198	158
LC2_LC2_1	1.3	8	GCA_905221605.1_Snat_CCMP2548	0.0113	149
LC2_LC2_1	1.3	9	GCA_905221615.1_Stri_CCMP2592	0.00637	84
LC2_LC2_1	1.3	6	GCA_001939145.1_ASM193914v1	0.00478	63
LC2_LC2_1	1.3	10	GCA_905231915.1_Snec_CCMP2469	0.00243	32
LC2_LC2_1	1.3	11	GCA_905221635.1_Slin_CCMP2456	0.00197	26
LC2_LC2_1	1.3	7	GCA_003297005.1_SymA ver 1.0	0.00182	24
LC2_LC2_1	1.3	4	GCA_964212085.1_pySymPilo4.1	0.00182	24
LC4_LC4_1	11.1	1	GCA_963970005.1_Durusdinium_trenchii_CCMP2556	3.7001	409055
LC4_LC4_1	11.1	5	GCA_000507305.1_ASM50730v1	0.02723	3010
LC4_LC4_1	11.1	3	GCA_947184155.2_Cgoreaui_SCF055-01_v2.1	0.01922	2125
LC4_LC4_1	11.1	2	GCA_003297045.1_SymC_ver_1.0	0.01467	1622
LC4_LC4_1	11.1	8	GCA_905221605.1_Snat_CCMP2548	0.00737	815
LC4_LC4_1	11.1	9	GCA_905221615.1_Stri_CCMP2592	0.0073	807
LC4_LC4_1	11.1	6	GCA_001939145.1_ASM193914v1	0.00575	636
LC4_LC4_1	11.1	10	GCA_905231915.1_Snec_CCMP2469	0.00325	359
LC4_LC4_1	11.1	11	GCA_905221635.1_Slin_CCMP2456	0.00242	267
LC4_LC4_1	11.1	7	GCA_003297005.1_SymA ver 1.0	0.00214	237
LC4_LC4_1	11.1	4	GCA_964212085.1_pySymPilo4.1	0.00196	217
LC6_LC6_1	6.9	1	GCA_963970005.1_Durusdinium_trenchii_CCMP2556	1.64484	113400
LC6_LC6_1	6.9	3	GCA_947184155.2_Cgoreaui_SCF055-01_v2.1	0.02364	1630
LC6_LC6_1	6.9	5	GCA_000507305.1_ASM50730v1	0.02007	1384
LC6_LC6_1	6.9	2	GCA_003297045.1_SymC_ver_1.0	0.0095	655
LC6_LC6_1	6.9	8	GCA_905221605.1_Snat_CCMP2548	0.00603	416
LC6_LC6_1	6.9	9	GCA_905221615.1_Stri_CCMP2592	0.00512	353
LC6_LC6_1	6.9	10	GCA_905231915.1_Snec_CCMP2469	0.00474	327
LC6_LC6_1	6.9	6	GCA_001939145.1_ASM193914v1	0.00386	266
LC6_LC6_1	6.9	4	GCA_964212085.1_pySymPilo4.1	0.00374	258
LC6_LC6_1	6.9	11	GCA_905221635.1_Slin_CCMP2456	0.00264	182
LC6_LC6_1	6.9	7	GCA_003297005.1_SymA ver 1.0	0.00144	99
LC7_LC7_1	9.2	1	GCA_963970005.1_Durusdinium_trenchii_CCMP2556	1.71731	158085
LC7_LC7_1	9.2	9	GCA_905221615.1_Stri_CCMP2592	0.01546	1423
LC7_LC7_1	9.2	8	GCA_905221605.1_Snat_CCMP2548	0.01423	1310
LC7_LC7_1	9.2	3	GCA_947184155.2_Cgoreaui_SCF055-01_v2.1	0.01058	974
LC7_LC7_1	9.2	5	GCA_000507305.1_ASM50730v1	0.00901	829
LC7_LC7_1	9.2	6	GCA_001939145.1_ASM193914v1	0.00836	770
LC7_LC7_1	9.2	2	GCA_003297045.1_SymC_ver_1.0	0.00478	440
LC7_LC7_1	9.2	4	GCA_964212085.1_pySymPilo4.1	0.0027	249
LC7_LC7_1	9.2	7	GCA_003297005.1_SymA ver 1.0	0.00227	209
LC7_LC7_1	9.2	11	GCA_905221635.1_Slin_CCMP2456	0.00161	148
LC7_LC7_1	9.2	10	GCA_905231915.1_Snec_CCMP2469	0.00127	117
N16_ST52_1	8.9	1	GCA_963970005.1_Durusdinium_trenchii_CCMP2556	0.94628	84200
N16_ST52_1	8.9	3	GCA_947184155.2_Cgoreaui_SCF055-01_v2.1	0.02756	2452
N16_ST52_1	8.9	5	GCA_000507305.1_ASM50730v1	0.01967	1750
N16_ST52_1	8.9	2	GCA_003297045.1_SymC_ver_1.0	0.01431	1273
N16_ST52_1	8.9	6	GCA_001939145.1_ASM193914v1	0.00675	601
N16_ST52_1	8.9	8	GCA_905221605.1_Snat_CCMP2548	0.00579	515
N16_ST52_1	8.9	9	GCA_905221615.1_Stri_CCMP2592	0.00466	415
N16_ST52_1	8.9	7	GCA_003297005.1_SymA ver 1.0	0.00301	268
N16_ST52_1	8.9	10	GCA_905231915.1_Snec_CCMP2469	0.00241	214
N16_ST52_1	8.9	11	GCA_905221635.1_Slin_CCMP2456	0.00171	152
N16_ST52_1	8.9	4	GCA_964212085.1_pySymPilo4.1	0.0014	125
N18_ST56_1	4.6	1	GCA_963970005.1_Durusdinium_trenchii_CCMP2556	0.23394	10865
N18_ST56_1	4.6	3	GCA_947184155.2_Cgoreaui_SCF055-01_v2.1	0.02377	1104
N18_ST56_1	4.6	5	GCA_000507305.1_ASM50730v1	0.01873	870
N18_ST56_1	4.6	2	GCA_003297045.1_SymC_ver_1.0	0.01397	649
N18_ST56_1	4.6	8	GCA_905221605.1_Snat_CCMP2548	0.00788	366
N18_ST56_1	4.6	9	GCA_905221615.1_Stri_CCMP2592	0.00583	271
N18_ST56_1	4.6	6	GCA_001939145.1_ASM193914v1	0.00478	222
N18_ST56_1	4.6	4	GCA_964212085.1_pySymPilo4.1	0.00366	170
N18_ST56_1	4.6	10	GCA_905231915.1_Snec_CCMP2469	0.00166	77
N18_ST56_1	4.6	7	GCA_003297005.1_SymA ver 1.0	0.00123	57
N18_ST56_1	4.6	11	GCA_905221635.1_Slin_CCMP2456	0.00118	55
N19_ST57_1	5.8	1	GCA_963970005.1_Durusdinium_trenchii_CCMP2556	0.80376	46551
N19_ST57_1	5.8	3	GCA_947184155.2_Cgoreaui_SCF055-01_v2.1	0.02226	1289
N19_ST57_1	5.8	5	GCA_000507305.1_ASM50730v1	0.01944	1126
N19_ST57_1	5.8	2	GCA_003297045.1_SymC_ver_1.0	0.01492	864
N19_ST57_1	5.8	8	GCA_905221605.1_Snat_CCMP2548	0.00943	546
N19_ST57_1	5.8	6	GCA_001939145.1_ASM193914v1	0.00855	495
N19_ST57_1	5.8	11	GCA_905221635.1_Slin_CCMP2456	0.00482	279
N19_ST57_1	5.8	10	GCA_905231915.1_Snec_CCMP2469	0.00471	273
N19_ST57_1	5.8	9	GCA_905221615.1_Stri_CCMP2592	0.00426	247
N19_ST57_1	5.8	7	GCA_003297005.1_SymA ver 1.0	0.00318	184
N19_ST57_1	5.8	4	GCA_964212085.1_pySymPilo4.1	0.00178	103
N1_SI31_1	3.1	1	GCA_963970005.1_Durusdinium_trenchii_CCMP2556	3.43793	107403
N1_SI31_1	3.1	3	GCA_947184155.2_Cgoreaui_SCF055-01_v2.1	0.01994	623
N1_SI31_1	3.1	2	GCA_003297045.1_SymC_ver_1.0	0.01504	470
N1_SI31_1	3.1	5	GCA_000507305.1_ASM50730v1	0.01463	457
N1_SI31_1	3.1	6	GCA_001939145.1_ASM193914v1	0.00899	281
N1_SI31_1	3.1	9	GCA_905221615.1_Stri_CCMP2592	0.00666	208
N1_SI31_1	3.1	8	GCA_905221605.1_Snat_CCMP2548	0.00538	168
N1_SI31_1	3.1	7	GCA_003297005.1_SymA ver 1.0	0.00294	92
N1_SI31_1	3.1	11	GCA_905221635.1_Slin_CCMP2456	0.00275	86
N1_SI31_1	3.1	10	GCA_905231915.1_Snec_CCMP2469	0.00272	85
N1_SI31_1	3.1	4	GCA_964212085.1_pySymPilo4.1	0.00243	76
N26_ST64_1	10.8	1	GCA_963970005.1_Durusdinium_trenchii_CCMP2556	0.51986	55915
N26_ST64_1	10.8	5	GCA_000507305.1_ASM50730v1	0.02316	2491
N26_ST64_1	10.8	3	GCA_947184155.2_Cgoreaui_SCF055-01_v2.1	0.01679	1806
N26_ST64_1	10.8	2	GCA_003297045.1_SymC_ver_1.0	0.0113	1215
N26_ST64_1	10.8	6	GCA_001939145.1_ASM193914v1	0.00904	972
N26_ST64_1	10.8	8	GCA_905221605.1_Snat_CCMP2548	0.007	753
N26_ST64_1	10.8	9	GCA_905221615.1_Stri_CCMP2592	0.00607	653
N26_ST64_1	10.8	4	GCA_964212085.1_pySymPilo4.1	0.00213	229
N26_ST64_1	10.8	11	GCA_905221635.1_Slin_CCMP2456	0.00209	225
N26_ST64_1	10.8	10	GCA_905231915.1_Snec_CCMP2469	0.00198	213
N26_ST64_1	10.8	7	GCA_003297005.1_SymA ver 1.0	0.00136	146
N27_ST65_1	10.3	1	GCA_963970005.1_Durusdinium_trenchii_CCMP2556	0.72836	74919
N27_ST65_1	10.3	3	GCA_947184155.2_Cgoreaui_SCF055-01_v2.1	0.02261	2326
N27_ST65_1	10.3	5	GCA_000507305.1_ASM50730v1	0.02063	2122
N27_ST65_1	10.3	10	GCA_905231915.1_Snec_CCMP2469	0.01616	1662
N27_ST65_1	10.3	2	GCA_003297045.1_SymC_ver_1.0	0.01346	1384
N27_ST65_1	10.3	6	GCA_001939145.1_ASM193914v1	0.00717	737
N27_ST65_1	10.3	9	GCA_905221615.1_Stri_CCMP2592	0.00591	608
N27_ST65_1	10.3	8	GCA_905221605.1_Snat_CCMP2548	0.00577	593
N27_ST65_1	10.3	11	GCA_905221635.1_Slin_CCMP2456	0.00405	417
N27_ST65_1	10.3	4	GCA_964212085.1_pySymPilo4.1	0.00154	158
N27_ST65_1	10.3	7	GCA_003297005.1_SymA ver 1.0	0.0011	113
N28_ST67_1	4.3	1	GCA_963970005.1_Durusdinium_trenchii_CCMP2556	0.84183	36155
N28_ST67_1	4.3	10	GCA_905231915.1_Snec_CCMP2469	0.01893	813
N28_ST67_1	4.3	5	GCA_000507305.1_ASM50730v1	0.01637	703
N28_ST67_1	4.3	3	GCA_947184155.2_Cgoreaui_SCF055-01_v2.1	0.01397	600
N28_ST67_1	4.3	9	GCA_905221615.1_Stri_CCMP2592	0.01192	512
N28_ST67_1	4.3	2	GCA_003297045.1_SymC_ver_1.0	0.01171	503
N28_ST67_1	4.3	8	GCA_905221605.1_Snat_CCMP2548	0.00855	367
N28_ST67_1	4.3	6	GCA_001939145.1_ASM193914v1	0.00582	250
N28_ST67_1	4.3	11	GCA_905221635.1_Slin_CCMP2456	0.00454	195
N28_ST67_1	4.3	7	GCA_003297005.1_SymA ver 1.0	0.00219	94
N28_ST67_1	4.3	4	GCA_964212085.1_pySymPilo4.1	0.00207	89
N29_ST68_1	8.9	1	GCA_963970005.1_Durusdinium_trenchii_CCMP2556	1.27604	113108
N29_ST68_1	8.9	3	GCA_947184155.2_Cgoreaui_SCF055-01_v2.1	0.01797	1593
N29_ST68_1	8.9	5	GCA_000507305.1_ASM50730v1	0.01794	1590
N29_ST68_1	8.9	2	GCA_003297045.1_SymC_ver_1.0	0.01085	962
N29_ST68_1	8.9	10	GCA_905231915.1_Snec_CCMP2469	0.00884	784
N29_ST68_1	8.9	8	GCA_905221605.1_Snat_CCMP2548	0.00692	613
N29_ST68_1	8.9	6	GCA_001939145.1_ASM193914v1	0.00521	462
N29_ST68_1	8.9	9	GCA_905221615.1_Stri_CCMP2592	0.00488	433
N29_ST68_1	8.9	11	GCA_905221635.1_Slin_CCMP2456	0.00235	208
N29_ST68_1	8.9	7	GCA_003297005.1_SymA ver 1.0	0.0023	204
N29_ST68_1	8.9	4	GCA_964212085.1_pySymPilo4.1	0.00203	180
N4_SI34_1	5.1	1	GCA_963970005.1_Durusdinium_trenchii_CCMP2556	2.82255	142589
N4_SI34_1	5.1	10	GCA_905231915.1_Snec_CCMP2469	0.05778	2919
N4_SI34_1	5.1	3	GCA_947184155.2_Cgoreaui_SCF055-01_v2.1	0.02478	1252
N4_SI34_1	5.1	5	GCA_000507305.1_ASM50730v1	0.01851	935
N4_SI34_1	5.1	2	GCA_003297045.1_SymC_ver_1.0	0.01362	688
N4_SI34_1	5.1	11	GCA_905221635.1_Slin_CCMP2456	0.00681	344
N4_SI34_1	5.1	6	GCA_001939145.1_ASM193914v1	0.00667	337
N4_SI34_1	5.1	8	GCA_905221605.1_Snat_CCMP2548	0.00608	307
N4_SI34_1	5.1	9	GCA_905221615.1_Stri_CCMP2592	0.00495	250
N4_SI34_1	5.1	4	GCA_964212085.1_pySymPilo4.1	0.0022	111
N4_SI34_1	5.1	7	GCA_003297005.1_SymA ver 1.0	0.00168	85
N5_SI35_1	4.8	1	GCA_963970005.1_Durusdinium_trenchii_CCMP2556	2.27304	109648
N5_SI35_1	4.8	3	GCA_947184155.2_Cgoreaui_SCF055-01_v2.1	0.02602	1255
N5_SI35_1	4.8	2	GCA_003297045.1_SymC_ver_1.0	0.02251	1086
N5_SI35_1	4.8	5	GCA_000507305.1_ASM50730v1	0.02193	1058
N5_SI35_1	4.8	6	GCA_001939145.1_ASM193914v1	0.00835	403
N5_SI35_1	4.8	10	GCA_905231915.1_Snec_CCMP2469	0.00767	370
N5_SI35_1	4.8	9	GCA_905221615.1_Stri_CCMP2592	0.00504	243
N5_SI35_1	4.8	8	GCA_905221605.1_Snat_CCMP2548	0.00498	240
N5_SI35_1	4.8	11	GCA_905221635.1_Slin_CCMP2456	0.00423	204
N5_SI35_1	4.8	7	GCA_003297005.1_SymA ver 1.0	0.00224	108
N5_SI35_1	4.8	4	GCA_964212085.1_pySymPilo4.1	0.00205	99
N8_SI38_1	6.5	1	GCA_963970005.1_Durusdinium_trenchii_CCMP2556	6.96606	455156
N8_SI38_1	6.5	3	GCA_947184155.2_Cgoreaui_SCF055-01_v2.1	0.03072	2007
N8_SI38_1	6.5	5	GCA_000507305.1_ASM50730v1	0.02109	1378
N8_SI38_1	6.5	2	GCA_003297045.1_SymC_ver_1.0	0.01266	827
N8_SI38_1	6.5	8	GCA_905221605.1_Snat_CCMP2548	0.00845	552
N8_SI38_1	6.5	6	GCA_001939145.1_ASM193914v1	0.00719	470
N8_SI38_1	6.5	9	GCA_905221615.1_Stri_CCMP2592	0.00673	440
N8_SI38_1	6.5	11	GCA_905221635.1_Slin_CCMP2456	0.00559	365
N8_SI38_1	6.5	10	GCA_905231915.1_Snec_CCMP2469	0.00462	302
N8_SI38_1	6.5	4	GCA_964212085.1_pySymPilo4.1	0.00289	189
N8_SI38_1	6.5	7	GCA_003297005.1_SymA ver 1.0	0.002	131
